# Supplementary material for: ﻿From surface to caves: new species of Diploexochus Brandt, 1833 (Oniscidea, Armadillidae) from Colombia, with the description of the first troglobitic species
Source: Zookeys. 2025 Jan 13;1223:263–88. doi: 10.3897/zookeys.1223.133267 (PMC11747780; doi:10.3897/zookeys.1223.133267)
Supplement: XML Treatment for Diploexochus [file zookeys.1223.133267-treatment1.xml]

<!DOCTYPE tp:taxon-treatment
  PUBLIC "-//TaxonX//DTD Taxonomic Treatment Publishing DTD v0 20100105//EN" "tax-treatment-NSO.dtd">
<tp:taxon-treatment xmlns:tp="http://www.plazi.org/taxpub"><tp:treatment-meta><kwd-group><label>Taxon classification</label><kwd>
                <named-content content-type="kingdom">Animalia</named-content>
              </kwd><kwd>
                <named-content content-type="order">Isopoda</named-content>
              </kwd><kwd>
                <named-content content-type="family">Armadillidae</named-content>
              </kwd></kwd-group><mixed-citation publication-type="journal"><person-group><name><surname>Borja-Arrieta</surname><given-names>Ricardo</given-names></name><name><surname>López-Orozco</surname><given-names>Carlos Mario</given-names></name><name><surname>Carpio-Díaz</surname><given-names>Yesenia M.</given-names></name><name><surname>Gutierrez-Estrada</surname><given-names>Miguel</given-names></name><name><surname>Campos-Filho</surname><given-names>Ivanklin Soares</given-names></name><name><surname>Navas-S.</surname><given-names>Gabriel R.</given-names></name><name><surname>Bichuette</surname><given-names>Maria Elina</given-names></name></person-group><article-title>﻿From surface to caves: new species of <italic><tp:taxon-name><tp:taxon-name-part taxon-name-part-type="genus" reg="Diploexochus">Diploexochus</tp:taxon-name-part></tp:taxon-name></italic> Brandt, 1833 (<tp:taxon-name><tp:taxon-name-part taxon-name-part-type="suborder">Oniscidea</tp:taxon-name-part></tp:taxon-name>, <tp:taxon-name><tp:taxon-name-part taxon-name-part-type="family">Armadillidae</tp:taxon-name-part></tp:taxon-name>) from Colombia, with the description of the first troglobitic species</article-title><source>Zookeys</source><day>13</day><month>01</month><year>2025</year><volume>1223</volume><fpage>263</fpage><lpage>288</lpage><pub-id pub-id-type="doi">10.3897/zookeys.1223.133267</pub-id></mixed-citation></tp:treatment-meta><tp:nomenclature><label>﻿Genus</label><tp:taxon-name>
              <object-id xmlns:xlink="http://www.w3.org/1999/xlink" content-type="arpha" xlink:type="simple">DDD89723-2694-5EB1-835C-7E09E364EC59</object-id>
              <tp:taxon-name-part taxon-name-part-type="genus" reg="Diploexochus">Diploexochus</tp:taxon-name-part>
            </tp:taxon-name><tp:taxon-authority>Brandt, 1833</tp:taxon-authority></tp:nomenclature><tp:treatment-sec sec-type="type species" id="SECID0EHBAE"><title>Type species.</title><p><italic><tp:taxon-name><tp:taxon-name-part taxon-name-part-type="genus" reg="Diploexochus">Diploexochus</tp:taxon-name-part><tp:taxon-name-part taxon-name-part-type="species" reg="echinatus">echinatus</tp:taxon-name-part></tp:taxon-name></italic> Brandt, 1833, by monotypy (see <xref ref-type="bibr" rid="B59">Schmidt and Leistikow 2004</xref>).</p></tp:treatment-sec><ref-list><ref id="B59"><mixed-citation xmlns:xlink="http://www.w3.org/1999/xlink" xlink:type="simple"><person-group><name name-style="western"><surname>Schmidt</surname><given-names>C</given-names></name><name name-style="western"><surname>Leistikow</surname><given-names>A</given-names></name></person-group> (<year>2004</year>) <article-title>Catalogue of genera of the terrestrial <tp:taxon-name><tp:taxon-name-part taxon-name-part-type="order">Isopoda</tp:taxon-name-part></tp:taxon-name> (<tp:taxon-name><tp:taxon-name-part taxon-name-part-type="subphylum">Crustacea</tp:taxon-name-part></tp:taxon-name>: <tp:taxon-name><tp:taxon-name-part taxon-name-part-type="order">Isopoda</tp:taxon-name-part></tp:taxon-name>: <tp:taxon-name><tp:taxon-name-part taxon-name-part-type="suborder">Oniscidea</tp:taxon-name-part></tp:taxon-name>).</article-title><source>Steenstrupia</source><volume>28</volume>(<issue>1</issue>): <fpage>1</fpage>–<lpage>118</lpage>.</mixed-citation></ref></ref-list></tp:taxon-treatment>
