# Supplementary material for: ﻿From surface to caves: new species of Diploexochus Brandt, 1833 (Oniscidea, Armadillidae) from Colombia, with the description of the first troglobitic species
Source: Zookeys. 2025 Jan 13;1223:263–88. doi: 10.3897/zookeys.1223.133267 (PMC11747780; doi:10.3897/zookeys.1223.133267)
Supplement: XML Treatment for Diploexochus brevispinis [file zookeys.1223.133267-treatment2.xml]

<!DOCTYPE tp:taxon-treatment
  PUBLIC "-//TaxonX//DTD Taxonomic Treatment Publishing DTD v0 20100105//EN" "tax-treatment-NSO.dtd">
<tp:taxon-treatment xmlns:tp="http://www.plazi.org/taxpub"><tp:treatment-meta><kwd-group><label>Taxon classification</label><kwd>
                <named-content content-type="kingdom">Animalia</named-content>
              </kwd><kwd>
                <named-content content-type="order">Isopoda</named-content>
              </kwd><kwd>
                <named-content content-type="family">Armadillidae</named-content>
              </kwd></kwd-group><mixed-citation publication-type="journal"><person-group><name><surname>Borja-Arrieta</surname><given-names>Ricardo</given-names></name><name><surname>López-Orozco</surname><given-names>Carlos Mario</given-names></name><name><surname>Carpio-Díaz</surname><given-names>Yesenia M.</given-names></name><name><surname>Gutierrez-Estrada</surname><given-names>Miguel</given-names></name><name><surname>Campos-Filho</surname><given-names>Ivanklin Soares</given-names></name><name><surname>Navas-S.</surname><given-names>Gabriel R.</given-names></name><name><surname>Bichuette</surname><given-names>Maria Elina</given-names></name></person-group><article-title>﻿From surface to caves: new species of <italic><tp:taxon-name><tp:taxon-name-part taxon-name-part-type="genus" reg="Diploexochus">Diploexochus</tp:taxon-name-part></tp:taxon-name></italic> Brandt, 1833 (<tp:taxon-name><tp:taxon-name-part taxon-name-part-type="suborder">Oniscidea</tp:taxon-name-part></tp:taxon-name>, <tp:taxon-name><tp:taxon-name-part taxon-name-part-type="family">Armadillidae</tp:taxon-name-part></tp:taxon-name>) from Colombia, with the description of the first troglobitic species</article-title><source>Zookeys</source><day>13</day><month>01</month><year>2025</year><volume>1223</volume><fpage>263</fpage><lpage>288</lpage><pub-id pub-id-type="doi">10.3897/zookeys.1223.133267</pub-id></mixed-citation></tp:treatment-meta><tp:nomenclature><label>﻿</label><tp:taxon-name>
              <object-id xmlns:xlink="http://www.w3.org/1999/xlink" content-type="arpha" xlink:type="simple">D66510F7-C249-56A2-9113-10FF7BACEAD8</object-id>
              <tp:taxon-name-part taxon-name-part-type="genus" reg="Diploexochus">Diploexochus</tp:taxon-name-part>
              <tp:taxon-name-part taxon-name-part-type="species" reg="brevispinis">brevispinis</tp:taxon-name-part>
            </tp:taxon-name><tp:taxon-authority>(Pearse, 1915)</tp:taxon-authority><tp:taxon-status xmlns:xlink="http://www.w3.org/1999/xlink" xlink:type="simple">comb. nov.</tp:taxon-status><xref ref-type="fig" rid="F1">Figs 1</xref><xref ref-type="fig" rid="F2">, 2</xref><xref ref-type="fig" rid="F3">, 3</xref><xref ref-type="fig" rid="F4">, 4</xref><xref ref-type="fig" rid="F8">, 8A</xref><xref ref-type="fig" rid="F13">, 13A</xref><tp:nomenclature-citation-list><tp:nomenclature-citation><tp:taxon-name>
                  <tp:taxon-name-part taxon-name-part-type="genus" reg="Cubaris">Cubaris</tp:taxon-name-part>
                  <tp:taxon-name-part taxon-name-part-type="species" reg="brevispinis">brevispinis</tp:taxon-name-part>
                </tp:taxon-name><comment>Pearse, 1915: 543, fig. 5.</comment></tp:nomenclature-citation><tp:nomenclature-citation><tp:taxon-name>
                  <tp:taxon-name-part taxon-name-part-type="genus" reg="Cubaris">Cubaris</tp:taxon-name-part>
                  <tp:taxon-name-part taxon-name-part-type="species" reg="brevispinis">brevispinis</tp:taxon-name-part>
                </tp:taxon-name><comment>: <xref ref-type="bibr" rid="B67">Van Name 1936</xref>: 382, fig. 232.</comment></tp:nomenclature-citation><tp:nomenclature-citation><tp:taxon-name><tp:taxon-name-part taxon-name-part-type="genus" reg="Venezillo">Venezillo</tp:taxon-name-part> (<tp:taxon-name-part taxon-name-part-type="subgenus" reg="Vandelillo">Vandelillo</tp:taxon-name-part>) <tp:taxon-name-part taxon-name-part-type="species" reg="brevispinis">brevispinis</tp:taxon-name-part></tp:taxon-name><comment>: <xref ref-type="bibr" rid="B4">Arcangeli 1957</xref>: 121.</comment></tp:nomenclature-citation><tp:nomenclature-citation><tp:taxon-name>
                  <tp:taxon-name-part taxon-name-part-type="genus" reg="Venezillo">Venezillo</tp:taxon-name-part>
                  <tp:taxon-name-part taxon-name-part-type="species" reg="brevispinis">brevispinis</tp:taxon-name-part>
                </tp:taxon-name><comment>: <xref ref-type="bibr" rid="B33">Leistikow and Wägele 1999</xref>: 47; <xref ref-type="bibr" rid="B58">Schmalfuss 2003</xref>: 286.</comment></tp:nomenclature-citation></tp:nomenclature-citation-list></tp:nomenclature><tp:treatment-sec sec-type="material" id="SECID0ECGAE"><title>Material examined.</title><p>Colombia • 1♂, 1♀ (parts in micropreparations), Hacienda Cafetera Cincinati, Sierra Nevada de Santa Marta, Santa Marta, Magdalena, <named-content xmlns:xlink="http://www.w3.org/1999/xlink" content-type="dwc:verbatimCoordinates" xlink:type="simple"><named-content content-type="geo-json" specific-use="{&#34;type&#34;:&#34;Point&#34;,&#34;coordinates&#34;:[-74.091900,11.109483]}" id="NCID0ELGAE" xlink:type="simple">11°6'34.14"N, 74°5'30.84"W</named-content></named-content>, leg. CM López-Orozco, YM Carpio-Díaz, 13.VIII. 2018, <abbrev xmlns:xlink="http://www.w3.org/1999/xlink" content-type="institution" xlink:title="University of Cartagena, Cartagena, Colombia" id="ABBRID0EQGAE" xlink:type="simple">CBUDC-CRU</abbrev> 344 • 3♂, 4♀, same locality and collectors as for preceding, <abbrev xmlns:xlink="http://www.w3.org/1999/xlink" content-type="institution" xlink:title="University of Cartagena, Cartagena, Colombia" id="ABBRID0EVGAE" xlink:type="simple">CBUDC-CRU</abbrev> 343.</p></tp:treatment-sec><tp:treatment-sec sec-type="redescription" id="SECID0E1GAE"><title>Redescription.</title><p>Maximum body length: male 7 mm, female 7.5 mm. Color dark brown, cephalon, pereon, pleon, and telson strongly pigmented, pleonites 3–5 epimera less pigmented (Fig. <xref ref-type="fig" rid="F8">8A</xref>); upper portion of tubercles, pereonite 1 epimera anterior and posterior corners, pereonites 2, 3, and 6 epimera weakly pigmented, sometimes depigmented. Color pattern preserved in ethanol (Figs <xref ref-type="fig" rid="F2">2A</xref>, <xref ref-type="fig" rid="F13">13A</xref>). Body in lateral view as in Fig. <xref ref-type="fig" rid="F2">2A</xref>. Endoantennal conglobation (Figs <xref ref-type="fig" rid="F2">2A</xref>, <xref ref-type="fig" rid="F13">13A</xref>). Dorsum covered with large triangular tubercles, arranged as follows (Fig. <xref ref-type="fig" rid="F2">2A, B</xref>): vertex of cephalon with 10 tubercles in three rows; pereonite 1 with 25–29 tubercles; pereonites 2–6 with 17 tubercles; pereonite 7 with 15 tubercles; pleonites 3–5 with one tubercle on median portion, and telson with two paramedian tubercles. Pereonites 1–7 epimera with one line of <bold><italic>noduli laterales</italic></bold> per side inserted on outer surface of second tubercle of posterior row (Fig. <xref ref-type="fig" rid="F2">2A</xref>). Dorsal surface with short semi-circular scale-setae (Fig. <xref ref-type="fig" rid="F2">2C</xref>). Cephalon (Fig. <xref ref-type="fig" rid="F2">2D–F</xref>) with frontal shield prominent, distinctly protruding above vertex; eyes of 16 ommatidia. Pereonites 1–7 epimera flattened and directed outwards; pereonite 1 strongly grooved on lateral margin, inner lobe of schisma rounded, not extending beyond posterior margin of outer lobe (Fig. <xref ref-type="fig" rid="F2">2G–H</xref>), pereonite 2 with triangular ventral lobe obliquely directed backwards; pereonites 3–7 with oblique ventral ridge (Fig. <xref ref-type="fig" rid="F2">2A–G</xref>). Pleonites 3–5 (Fig. <xref ref-type="fig" rid="F2">2I, J</xref>) with epimera well developed, rectangular, and directed outwards. Telson (Fig. <xref ref-type="fig" rid="F2">2I</xref>) with proximal part slightly broader than distal part, dorsum slightly depressed, distal margin straight. Antennula (Fig. <xref ref-type="fig" rid="F2">2K</xref>) of three articles, proximal article longest, distal article with five aesthetascs inserted apically. Antenna (Fig. <xref ref-type="fig" rid="F2">2L</xref>) short, not surpassing posterior margin of pereonite 1 when extended backwards; flagellum of two articles, distal article about three times as long as first bearing one row of two lateral aesthetascs. Mandibles with molar penicil dichotomized; left mandible (Fig. <xref ref-type="fig" rid="F3">3A</xref>) with 2+1 penicils, right mandible (Fig. <xref ref-type="fig" rid="F3">3B</xref>) with 1+1 penicils. Maxillula (Fig. <xref ref-type="fig" rid="F3">3C</xref>) inner endite with two stout penicils; outer endite with 4+6 simple teeth. Maxilla (Fig. <xref ref-type="fig" rid="F3">3D</xref>) inner lobe rounded and covered with thick setae; outer lobe rounded, twice as wide as inner lobe, covered with thin setae. Maxilliped (Fig. <xref ref-type="fig" rid="F3">3E</xref>) basis rectangular bearing sparse setae; palp with two distinct setae on basal article; endite subrectangular, medial seta overpassing distal margin, distal margin with one short seta. Pereopods 1–7 merus and carpus with sparse setae on sternal margin; carpus 1 with distal setae cleft at apex; ungual seta and dactylar organ simple. Uropod (Fig. <xref ref-type="fig" rid="F3">3F</xref>) protopod flattened, enlarged on basal part, distal part subrectangular, medial margin slightly concave; exopod short, inserted dorsally near medial margin below distinct lobe, lobe not extending beyond medial margin. Pleopod exopods 1–5 with monospiracular respiratory structures.</p><p><bold>Male.</bold> Pereopods 1–7 (Fig. <xref ref-type="fig" rid="F4">4A, B</xref>) without particular modifications. Genital papilla as in Fig. <xref ref-type="fig" rid="F5">5C</xref>. Pleopod 1 (Fig. <xref ref-type="fig" rid="F4">4D</xref>) exopod triangular, wider than long, outer and inner margin bearing many small setae, distal part triangular, proximal outer part quadrangular; endopod about twice as long as exopod, distal portion slightly directed outwards. Pleopod 2 (Fig. <xref ref-type="fig" rid="F4">4E</xref>) exopod triangular, outer margin strongly concave bearing many setae; endopod longer than exopod. Pleopod 3–5 exopods as in Fig. <xref ref-type="fig" rid="F4">4F–H</xref>.</p></tp:treatment-sec><tp:treatment-sec sec-type="remarks" id="SECID0ETKAE"><title>Remarks.</title><p><xref ref-type="bibr" rid="B49">Pearse (1915)</xref> described <italic><tp:taxon-name><tp:taxon-name-part taxon-name-part-type="genus" reg="Cubaris">Cubaris</tp:taxon-name-part><tp:taxon-name-part taxon-name-part-type="species" reg="brevispinis">brevispinis</tp:taxon-name-part></tp:taxon-name></italic> from Minca, Sierra Nevada de Santa Marta, Colombia. <xref ref-type="bibr" rid="B68">Vandel (1952)</xref> proposed new morphological characters for the genus <italic><tp:taxon-name><tp:taxon-name-part taxon-name-part-type="genus" reg="Venezillo">Venezillo</tp:taxon-name-part></tp:taxon-name></italic>, such as the shape of the epimera and ventral lobes of pereonites 1 and 2. <xref ref-type="bibr" rid="B4">Arcangeli (1957)</xref>, based on the previous characters, transferred <italic><tp:taxon-name><tp:taxon-name-part taxon-name-part-type="genus" reg="Cubaris">C.</tp:taxon-name-part><tp:taxon-name-part taxon-name-part-type="species" reg="brevispinis">brevispinis</tp:taxon-name-part></tp:taxon-name></italic> to the genus <italic><tp:taxon-name><tp:taxon-name-part taxon-name-part-type="genus" reg="Venezillo">Venezillo</tp:taxon-name-part></tp:taxon-name></italic>, at that time within the subgenus <tp:taxon-name><tp:taxon-name-part taxon-name-part-type="genus" reg="Cubaris"/><tp:taxon-name-part taxon-name-part-type="subgenus" reg="Vandelillo">Vandelillo</tp:taxon-name-part></tp:taxon-name>.</p><p>Among the characteristics mentioned by <xref ref-type="bibr" rid="B49">Pearse (1915)</xref>, the number and arrangement of the dorsal tubercles of the cephalon, pereonites 2–7, pleon, and telson, the shape and direction of the pereonites 1–7 epimera, and the number of ommatidia were confirmed here. The only distinct characteristic contrasting with the original description was the number of tubercles on pereonite 1. Pearse reported 29 tubercles, while 25 were observed in the present study. Probably, this difference is related with the size of the specimens. Additionally, in the drawings of Pearse, the lateral schisma of the pereonite 1 epimera reached about half of its length, which was also confirmed here [see Fig. <xref ref-type="fig" rid="F2">2F–H</xref> for comparison with <xref ref-type="bibr" rid="B49">Pearse (1915)</xref>]. Thus, based on the generic diagnostic characters mentioned previously, <italic><tp:taxon-name><tp:taxon-name-part taxon-name-part-type="genus" reg="Venezillo">V.</tp:taxon-name-part><tp:taxon-name-part taxon-name-part-type="species" reg="brevispinis">brevispinis</tp:taxon-name-part></tp:taxon-name></italic> is placed into the genus <italic><tp:taxon-name><tp:taxon-name-part taxon-name-part-type="genus" reg="Diploexochus">Diploexochus</tp:taxon-name-part></tp:taxon-name></italic>.</p><p><italic><tp:taxon-name><tp:taxon-name-part taxon-name-part-type="genus" reg="Diploexochus">Diploexochus</tp:taxon-name-part><tp:taxon-name-part taxon-name-part-type="species" reg="brevispinis">brevispinis</tp:taxon-name-part></tp:taxon-name></italic> comb. nov. easily differs from <italic><tp:taxon-name><tp:taxon-name-part taxon-name-part-type="genus" reg="Diploexochus">D.</tp:taxon-name-part><tp:taxon-name-part taxon-name-part-type="species" reg="carrapicho">carrapicho</tp:taxon-name-part></tp:taxon-name></italic>, <italic><tp:taxon-name><tp:taxon-name-part taxon-name-part-type="genus" reg="Diploexochus">D.</tp:taxon-name-part><tp:taxon-name-part taxon-name-part-type="species" reg="echinatus">echinatus</tp:taxon-name-part></tp:taxon-name></italic>, <italic><tp:taxon-name><tp:taxon-name-part taxon-name-part-type="genus" reg="Diploexochus">D.</tp:taxon-name-part><tp:taxon-name-part taxon-name-part-type="species" reg="exu">exu</tp:taxon-name-part></tp:taxon-name></italic>, <italic><tp:taxon-name><tp:taxon-name-part taxon-name-part-type="genus" reg="Diploexochus">D.</tp:taxon-name-part><tp:taxon-name-part taxon-name-part-type="species" reg="obscurus">obscurus</tp:taxon-name-part></tp:taxon-name></italic>, and <italic><tp:taxon-name><tp:taxon-name-part taxon-name-part-type="genus" reg="Diploexochus">D.</tp:taxon-name-part><tp:taxon-name-part taxon-name-part-type="species" reg="spinatus">spinatus</tp:taxon-name-part></tp:taxon-name></italic> in the number and arrangement of the dorsal tubercles of the cephalon, pereon, and pleon. Moreover, it differs in having the antennula with five distal aesthetascs (vs six in <italic><tp:taxon-name><tp:taxon-name-part taxon-name-part-type="genus" reg="Diploexochus">D.</tp:taxon-name-part><tp:taxon-name-part taxon-name-part-type="species" reg="exu">exu</tp:taxon-name-part></tp:taxon-name></italic> and <italic><tp:taxon-name><tp:taxon-name-part taxon-name-part-type="genus" reg="Diploexochus">D.</tp:taxon-name-part><tp:taxon-name-part taxon-name-part-type="species" reg="carrapicho">carrapicho</tp:taxon-name-part></tp:taxon-name></italic>, 10 in <italic><tp:taxon-name><tp:taxon-name-part taxon-name-part-type="genus" reg="Diploexochus">D.</tp:taxon-name-part><tp:taxon-name-part taxon-name-part-type="species" reg="echinatus">echinatus</tp:taxon-name-part></tp:taxon-name></italic>, seven in <italic><tp:taxon-name><tp:taxon-name-part taxon-name-part-type="genus" reg="Diploexochus">D.</tp:taxon-name-part><tp:taxon-name-part taxon-name-part-type="species" reg="obscurus">obscurus</tp:taxon-name-part></tp:taxon-name></italic>, and nine in <italic><tp:taxon-name><tp:taxon-name-part taxon-name-part-type="genus" reg="Diploexochus">D.</tp:taxon-name-part><tp:taxon-name-part taxon-name-part-type="species" reg="spinatus">spinatus</tp:taxon-name-part></tp:taxon-name></italic>), mandibles with dichotomized molar penicil (vs simple in all species), and uropod protopod with median lobe not protruding beyond the medial margin (vs protruding in all species) (see <xref ref-type="bibr" rid="B11">Campos-Filho et al. 2017a</xref>, <xref ref-type="bibr" rid="B15">2023a</xref>; <xref ref-type="bibr" rid="B17">Cardoso et al. 2023</xref>).</p></tp:treatment-sec><tp:treatment-sec sec-type="natural history" id="SECID0EZRAE"><title>Natural history.</title><p>Specimens of <italic><tp:taxon-name><tp:taxon-name-part taxon-name-part-type="genus" reg="Diploexochus">Diploexochus</tp:taxon-name-part><tp:taxon-name-part taxon-name-part-type="species" reg="brevispinis">brevispinis</tp:taxon-name-part></tp:taxon-name></italic> comb. nov. were collected under fallen logs in a sub-Andean forest close to the road at the Cincinnati farm in the Sierra Nevada de Santa Marta, Magdalena, Colombia (Fig. <xref ref-type="fig" rid="F8">8A</xref>).</p></tp:treatment-sec><tp:treatment-sec sec-type="distribution" id="SECID0EOSAE"><title>Distribution.</title><p>This species is known only from its type locality in Tropical Dry Forest (<abbrev xmlns:xlink="http://www.w3.org/1999/xlink" xlink:title="Tropical Dry Forest" id="ABBRID0EUSAE" xlink:type="simple">TDF</abbrev>) and Andean forest of Sierra Nevada de Santa Marta (Fig. <xref ref-type="fig" rid="F1">1</xref>).</p><fig id="F1" position="float" orientation="portrait"><object-id xmlns:xlink="http://www.w3.org/1999/xlink" content-type="doi" xlink:type="simple">10.3897/zookeys.1223.133267.figure1</object-id><object-id xmlns:xlink="http://www.w3.org/1999/xlink" content-type="arpha" xlink:type="simple">7A3FC060-4710-5E10-B8B0-60C01681E7C4</object-id><label>Figure 1.</label><caption><p>Distribution map of the <italic><tp:taxon-name><tp:taxon-name-part taxon-name-part-type="genus" reg="Diploexochus">Diploexochus</tp:taxon-name-part></tp:taxon-name></italic> species from Colombia. Green areas: Tropical Dry Forest (<abbrev xmlns:xlink="http://www.w3.org/1999/xlink" xlink:title="Tropical Dry Forest" id="ABBRID0ELTAE" xlink:type="simple">TDF</abbrev>) from Colombia (<xref ref-type="bibr" rid="B28">García et al. 2014</xref>).</p></caption><graphic xmlns:xlink="http://www.w3.org/1999/xlink" xlink:href="zookeys-1223-263_article-133267__-g001.jpg" position="float" orientation="portrait" xlink:type="simple" id="oo_1218786.jpg"><uri content-type="original_file" xlink:type="simple">https://binary.pensoft.net/fig/1218786</uri></graphic></fig><fig id="F2" position="float" orientation="portrait"><object-id xmlns:xlink="http://www.w3.org/1999/xlink" content-type="doi" xlink:type="simple">10.3897/zookeys.1223.133267.figure2</object-id><object-id xmlns:xlink="http://www.w3.org/1999/xlink" content-type="arpha" xlink:type="simple">545FFCEC-973A-5751-9303-D4790713BE92</object-id><label>Figure 2.</label><caption><p><italic><tp:taxon-name><tp:taxon-name-part taxon-name-part-type="genus" reg="Diploexochus">Diploexochus</tp:taxon-name-part><tp:taxon-name-part taxon-name-part-type="species" reg="brevispinis">brevispinis</tp:taxon-name-part></tp:taxon-name></italic> (Pearse, 1915), comb. nov. (♀ <abbrev xmlns:xlink="http://www.w3.org/1999/xlink" content-type="institution" xlink:title="University of Cartagena, Cartagena, Colombia" id="ABBRID0ELUAE" xlink:type="simple">CBUDC-CRU</abbrev> 344) <bold>A</bold> habitus, lateral view <bold>B</bold> dorsal tubercles scheme <bold>C</bold> dorsal scale-seta <bold>D</bold> cephalon, dorsal view <bold>E</bold> cephalon, posterior view <bold>F</bold> cephalon and pereonites 1 and 2, frontal view <bold>G</bold> pereonites 1–7 epimera, ventral view <bold>H</bold> pereonites 1 and 2 epimera, ventral view <bold>I</bold> pleonites 4 and 5, telson, and uropods, dorsal view <bold>J</bold> pleonites 4 and 5, telson, and uropods, ventral view <bold>K</bold> antennula <bold>L</bold> antenna.</p></caption><graphic xmlns:xlink="http://www.w3.org/1999/xlink" xlink:href="zookeys-1223-263_article-133267__-g002.jpg" position="float" orientation="portrait" xlink:type="simple" id="oo_1218787.jpg"><uri content-type="original_file" xlink:type="simple">https://binary.pensoft.net/fig/1218787</uri></graphic></fig><fig id="F3" position="float" orientation="portrait"><object-id xmlns:xlink="http://www.w3.org/1999/xlink" content-type="doi" xlink:type="simple">10.3897/zookeys.1223.133267.figure3</object-id><object-id xmlns:xlink="http://www.w3.org/1999/xlink" content-type="arpha" xlink:type="simple">3BCAE74C-DBCB-54DC-9B6D-513E8BC97CAC</object-id><label>Figure 3.</label><caption><p><italic><tp:taxon-name><tp:taxon-name-part taxon-name-part-type="genus" reg="Diploexochus">Diploexochus</tp:taxon-name-part><tp:taxon-name-part taxon-name-part-type="species" reg="brevispinis">brevispinis</tp:taxon-name-part></tp:taxon-name></italic> (Pearse, 1915), comb. nov. (♀ <abbrev xmlns:xlink="http://www.w3.org/1999/xlink" content-type="institution" xlink:title="University of Cartagena, Cartagena, Colombia" id="ABBRID0EAWAE" xlink:type="simple">CBUDC-CRU</abbrev> 344) <bold>A</bold> left mandible <bold>B</bold> right mandible <bold>C</bold> maxillula <bold>D</bold> maxilla <bold>E</bold> maxilliped <bold>F</bold> uropod.</p></caption><graphic xmlns:xlink="http://www.w3.org/1999/xlink" xlink:href="zookeys-1223-263_article-133267__-g003.jpg" position="float" orientation="portrait" xlink:type="simple" id="oo_1218788.jpg"><uri content-type="original_file" xlink:type="simple">https://binary.pensoft.net/fig/1218788</uri></graphic></fig><fig id="F4" position="float" orientation="portrait"><object-id xmlns:xlink="http://www.w3.org/1999/xlink" content-type="doi" xlink:type="simple">10.3897/zookeys.1223.133267.figure4</object-id><object-id xmlns:xlink="http://www.w3.org/1999/xlink" content-type="arpha" xlink:type="simple">4BCAA265-BA68-5114-B781-A1DBBBF5B041</object-id><label>Figure 4.</label><caption><p><italic><tp:taxon-name><tp:taxon-name-part taxon-name-part-type="genus" reg="Diploexochus">Diploexochus</tp:taxon-name-part><tp:taxon-name-part taxon-name-part-type="species" reg="brevispinis">brevispinis</tp:taxon-name-part></tp:taxon-name></italic> (Pearse, 1915), comb. nov. male (♂ <abbrev xmlns:xlink="http://www.w3.org/1999/xlink" content-type="institution" xlink:title="University of Cartagena, Cartagena, Colombia" id="ABBRID0EJXAE" xlink:type="simple">CBUDC-CRU</abbrev> 344) <bold>A</bold> pereopod 1 <bold>B</bold> pereopod 7 <bold>C</bold> genital papilla <bold>D</bold> pleopod 1 <bold>E</bold> pleopod 2 <bold>F</bold> pleopod 3 exopod <bold>G</bold> pleopod 4 exopod <bold>H</bold> pleopod 5 exopod.</p></caption><graphic xmlns:xlink="http://www.w3.org/1999/xlink" xlink:href="zookeys-1223-263_article-133267__-g004.jpg" position="float" orientation="portrait" xlink:type="simple" id="oo_1218789.jpg"><uri content-type="original_file" xlink:type="simple">https://binary.pensoft.net/fig/1218789</uri></graphic></fig></tp:treatment-sec><tp:treatment-sec><!--Section generated to contain objects referenced in tp:taxon-treatment.--><fig id="F8" position="float" orientation="portrait"><object-id xmlns:xlink="http://www.w3.org/1999/xlink" content-type="doi" xlink:type="simple">10.3897/zookeys.1223.133267.figure8</object-id><object-id xmlns:xlink="http://www.w3.org/1999/xlink" content-type="arpha" xlink:type="simple">E8ACCCF9-CC87-54FC-AADF-3F434F06233E</object-id><label>Figure 8.</label><caption><p><bold>A</bold><italic><tp:taxon-name><tp:taxon-name-part taxon-name-part-type="genus" reg="Diploexochus">Diploexochus</tp:taxon-name-part><tp:taxon-name-part taxon-name-part-type="species" reg="brevispinis">brevispinis</tp:taxon-name-part></tp:taxon-name></italic> (Pearse, 1915), comb. nov. under fallen tree in the Sierra Nevada de Santa Marta, Magdalena <bold>B</bold><italic><tp:taxon-name><tp:taxon-name-part taxon-name-part-type="genus" reg="Diploexochus">Diploexochus</tp:taxon-name-part><tp:taxon-name-part taxon-name-part-type="species" reg="cacique">cacique</tp:taxon-name-part></tp:taxon-name></italic> López-Orozco, Carpio-Díaz &amp; Campos-Filho, sp. nov. on the tree bark, Cerro Bañaderos, Hatonuevo, La Guajira.</p></caption><graphic xmlns:xlink="http://www.w3.org/1999/xlink" xlink:href="zookeys-1223-263_article-133267__-g008.jpg" position="float" orientation="portrait" xlink:type="simple" id="oo_1218793.jpg"><uri content-type="original_file" xlink:type="simple">https://binary.pensoft.net/fig/1218793</uri></graphic></fig><fig id="F13" position="float" orientation="portrait"><object-id xmlns:xlink="http://www.w3.org/1999/xlink" content-type="doi" xlink:type="simple">10.3897/zookeys.1223.133267.figure13</object-id><object-id xmlns:xlink="http://www.w3.org/1999/xlink" content-type="arpha" xlink:type="simple">DE94BD87-F27B-5EA9-BD0C-4610E8F2AE1F</object-id><label>Figure 13.</label><caption><p>Habitus of the species of the genus <italic><tp:taxon-name><tp:taxon-name-part taxon-name-part-type="genus" reg="Diploexochus">Diploexochus</tp:taxon-name-part></tp:taxon-name></italic> Brandt, 1833 of Colombia: <bold>A</bold><italic><tp:taxon-name><tp:taxon-name-part taxon-name-part-type="genus" reg="Diploexochus">Diploexochus</tp:taxon-name-part><tp:taxon-name-part taxon-name-part-type="species" reg="brevispinis">brevispinis</tp:taxon-name-part></tp:taxon-name></italic> (Pearse, 1915), comb. nov. <bold>B</bold><italic><tp:taxon-name><tp:taxon-name-part taxon-name-part-type="genus" reg="Diploexochus">Diploexochus</tp:taxon-name-part><tp:taxon-name-part taxon-name-part-type="species" reg="cacique">cacique</tp:taxon-name-part></tp:taxon-name></italic> López-Orozco, Carpio-Díaz &amp; Campos-Filho, sp. nov. <bold>C</bold><italic><tp:taxon-name><tp:taxon-name-part taxon-name-part-type="genus" reg="Diploexochus">Diploexochus</tp:taxon-name-part><tp:taxon-name-part taxon-name-part-type="species" reg="troglobius">troglobius</tp:taxon-name-part></tp:taxon-name></italic> López-Orozco, Borja-Arrieta &amp; Campos-Filho, sp. nov. Scale bars: 1 mm.</p></caption><graphic xmlns:xlink="http://www.w3.org/1999/xlink" xlink:href="zookeys-1223-263_article-133267__-g013.jpg" position="float" orientation="portrait" xlink:type="simple" id="oo_1218798.jpg"><uri content-type="original_file" xlink:type="simple">https://binary.pensoft.net/fig/1218798</uri></graphic></fig><fig id="F5" position="float" orientation="portrait"><object-id xmlns:xlink="http://www.w3.org/1999/xlink" content-type="doi" xlink:type="simple">10.3897/zookeys.1223.133267.figure5</object-id><object-id xmlns:xlink="http://www.w3.org/1999/xlink" content-type="arpha" xlink:type="simple">98B58DCA-8188-5015-8044-3FA3153A0D0D</object-id><label>Figure 5.</label><caption><p><italic><tp:taxon-name><tp:taxon-name-part taxon-name-part-type="genus" reg="Diploexochus">Diploexochus</tp:taxon-name-part><tp:taxon-name-part taxon-name-part-type="species" reg="cacique">cacique</tp:taxon-name-part></tp:taxon-name></italic> López-Orozco, Carpio-Díaz &amp; Campos-Filho, sp. nov. (♀ paratype, <abbrev xmlns:xlink="http://www.w3.org/1999/xlink" content-type="institution" xlink:title="University of Cartagena, Cartagena, Colombia" id="ABBRID0E15AE" xlink:type="simple">CBUDC-CRU</abbrev> 413) <bold>A</bold> habitus, lateral view <bold>B</bold> dorsal tubercles scheme <bold>C</bold> dorsal scale-seta <bold>D</bold> cephalon, dorsal view <bold>E</bold> cephalon, posterior view <bold>F</bold> cephalon and pereonites 1–3, frontal view <bold>G</bold> pereonites 1–7 epimera, ventral view <bold>H</bold> pereonites 1 and 2 epimera, ventral view <bold>I</bold> peonites 3–5, telson, and uropods, dorsal view <bold>J</bold> pleonites 3–5, telson, and uropods, ventral view <bold>K</bold> antennula <bold>L</bold> antenna.</p></caption><graphic xmlns:xlink="http://www.w3.org/1999/xlink" xlink:href="zookeys-1223-263_article-133267__-g005.jpg" position="float" orientation="portrait" xlink:type="simple" id="oo_1218790.jpg"><uri content-type="original_file" xlink:type="simple">https://binary.pensoft.net/fig/1218790</uri></graphic></fig></tp:treatment-sec><ref-list><ref id="B28"><mixed-citation xmlns:xlink="http://www.w3.org/1999/xlink" xlink:type="simple"><person-group><name name-style="western"><surname>García</surname><given-names>H</given-names></name><name name-style="western"><surname>Corzo</surname><given-names>G</given-names></name><name name-style="western"><surname>Isaacs</surname><given-names>P</given-names></name><name name-style="western"><surname>Etter</surname><given-names>A</given-names></name></person-group> (<year>2014</year>) Distribución y estado actual de los remanentes del Bioma de Bosque Seco Tropical en Colombia: insumos para su gestión. In: Pizano C, García H (Eds) El Bosque Seco Tropical en Colombia. Instituto de Investigación de Recursos Biológicos Alexander von Humbolt, Bogotá, D. C., Colombia, 229–251 pp.</mixed-citation></ref><ref id="B67"><mixed-citation xmlns:xlink="http://www.w3.org/1999/xlink" xlink:type="simple"><person-group><name name-style="western"><surname>Van Name</surname><given-names>WG</given-names></name></person-group> (<year>1936</year>) <article-title>The American land and freshwater isopod <tp:taxon-name><tp:taxon-name-part taxon-name-part-type="subphylum">Crustacea</tp:taxon-name-part></tp:taxon-name>.</article-title><source>Bulletin of the American Museum of Natural History</source><volume>71</volume>: <fpage>1</fpage>–<lpage>535</lpage>.</mixed-citation></ref><ref id="B4"><mixed-citation xmlns:xlink="http://www.w3.org/1999/xlink" xlink:type="simple"><person-group><name name-style="western"><surname>Arcangeli</surname><given-names>A</given-names></name></person-group> (<year>1957</year>) <article-title>I generi <italic><tp:taxon-name><tp:taxon-name-part taxon-name-part-type="genus">Diploexochus</tp:taxon-name-part></tp:taxon-name></italic>, <italic><tp:taxon-name><tp:taxon-name-part taxon-name-part-type="genus">Venezillo</tp:taxon-name-part></tp:taxon-name></italic>, <italic><tp:taxon-name><tp:taxon-name-part taxon-name-part-type="genus">Paramardillo</tp:taxon-name-part></tp:taxon-name></italic> [sic] (crostacei isopodi terrestri).</article-title><source>Bollettino dell’Istituto e Museo di Zoologia dell’Università di Torino</source><volume>5</volume>: <fpage>101</fpage>–<lpage>142</lpage>.</mixed-citation></ref><ref id="B33"><mixed-citation xmlns:xlink="http://www.w3.org/1999/xlink" xlink:type="simple"><person-group><name name-style="western"><surname>Leistikow</surname><given-names>A</given-names></name><name name-style="western"><surname>Wägele</surname><given-names>JW</given-names></name></person-group> (<year>1999</year>) <article-title>Checklist of the terrestrial isopods of the new world (<tp:taxon-name><tp:taxon-name-part taxon-name-part-type="subphylum">Crustacea</tp:taxon-name-part></tp:taxon-name>, <tp:taxon-name><tp:taxon-name-part taxon-name-part-type="order">Isopoda</tp:taxon-name-part></tp:taxon-name>, <tp:taxon-name><tp:taxon-name-part taxon-name-part-type="suborder">Oniscidea</tp:taxon-name-part></tp:taxon-name>).</article-title><source>Revista brasileira de Zoologia</source><volume>16</volume>(<issue>1</issue>): <fpage>1</fpage>–<lpage>72</lpage>. <ext-link xlink:href="10.1590/S0101-81751999000100001" ext-link-type="doi" xlink:type="simple">https://doi.org/10.1590/S0101-81751999000100001</ext-link></mixed-citation></ref><ref id="B58"><mixed-citation xmlns:xlink="http://www.w3.org/1999/xlink" xlink:type="simple"><person-group><name name-style="western"><surname>Schmalfuss</surname><given-names>H</given-names></name></person-group> (<year>2003</year>) <article-title>World catalog of terrestrial isopods (<tp:taxon-name><tp:taxon-name-part taxon-name-part-type="order">Isopoda</tp:taxon-name-part></tp:taxon-name>: <tp:taxon-name><tp:taxon-name-part taxon-name-part-type="suborder">Oniscidea</tp:taxon-name-part></tp:taxon-name>).</article-title><source>Stuttg Beitr Naturkd</source><volume>654</volume>: <fpage>1</fpage>–<lpage>341</lpage>.</mixed-citation></ref><ref id="B49"><mixed-citation xmlns:xlink="http://www.w3.org/1999/xlink" xlink:type="simple"><person-group><name name-style="western"><surname>Pearse</surname><given-names>A</given-names></name></person-group> (<year>1915</year>) <article-title>An account of the <tp:taxon-name><tp:taxon-name-part taxon-name-part-type="subphylum">Crustacea</tp:taxon-name-part></tp:taxon-name> collected by the Walker Expedition to Santa Marta, Colombia.</article-title><source>Proceedings of the United States National Museum</source><volume>49</volume>: <fpage>531</fpage>–<lpage>556</lpage>. <ext-link xlink:href="10.5479/si.00963801.49-2123.531" ext-link-type="doi" xlink:type="simple">https://doi.org/10.5479/si.00963801.49-2123.531</ext-link></mixed-citation></ref><ref id="B68"><mixed-citation xmlns:xlink="http://www.w3.org/1999/xlink" xlink:type="simple"><person-group><name name-style="western"><surname>Vandel</surname><given-names>A</given-names></name></person-group> (<year>1952</year>) <article-title>Étude des isopodes terrestres récoltés au Vénézuela par le Dr. G. Marcuzzi.</article-title><source>Memorie del Museo Cívico di Storia Naturale di Verona</source><volume>3</volume>: <fpage>59</fpage>–<lpage>203</lpage>.</mixed-citation></ref><ref id="B11"><mixed-citation xmlns:xlink="http://www.w3.org/1999/xlink" xlink:type="simple"><person-group><name name-style="western"><surname>Campos-Filho</surname><given-names>IS</given-names></name><name name-style="western"><surname>Montesanto</surname><given-names>G</given-names></name><name name-style="western"><surname>Araujo</surname><given-names>PB</given-names></name><name name-style="western"><surname>Taiti</surname><given-names>S</given-names></name></person-group> (<year>2017a</year>) New species and new records of terrestrial isopods (<tp:taxon-name><tp:taxon-name-part taxon-name-part-type="subphylum">Crustacea</tp:taxon-name-part></tp:taxon-name>, <tp:taxon-name><tp:taxon-name-part taxon-name-part-type="order">Isopoda</tp:taxon-name-part></tp:taxon-name>, <tp:taxon-name><tp:taxon-name-part taxon-name-part-type="suborder">Oniscidea</tp:taxon-name-part></tp:taxon-name>) from Brazil. Iheringia. Série Zoologia 107: e2017034. <ext-link xlink:href="10.1590/1678-4766e2017034" ext-link-type="doi" xlink:type="simple">https://doi.org/10.1590/1678-4766e2017034</ext-link></mixed-citation></ref><ref id="B15"><mixed-citation xmlns:xlink="http://www.w3.org/1999/xlink" xlink:type="simple"><person-group><name name-style="western"><surname>Campos-Filho</surname><given-names>IS</given-names></name><name name-style="western"><surname>Sfenthourakis</surname><given-names>S</given-names></name><name name-style="western"><surname>Gallo</surname><given-names>JS</given-names></name><name name-style="western"><surname>Gallão</surname><given-names>JE</given-names></name><name name-style="western"><surname>Torres</surname><given-names>DF</given-names></name><name name-style="western"><surname>Chagas-Jr</surname><given-names>A</given-names></name><name name-style="western"><surname>Horta</surname><given-names>J</given-names></name><name name-style="western"><surname>Carpio-Díaz</surname><given-names>YM</given-names></name><name name-style="western"><surname>López-Orozco</surname><given-names>CM</given-names></name><name name-style="western"><surname>Borja-Arrieta</surname><given-names>R</given-names></name><name name-style="western"><surname>Araujo</surname><given-names>PB</given-names></name><name name-style="western"><surname>Taiti</surname><given-names>S</given-names></name><name name-style="western"><surname>Bichuette</surname><given-names>ME</given-names></name></person-group> (<year>2023a</year>) <article-title>Shedding light into Brazilian subterranean isopods (<tp:taxon-name><tp:taxon-name-part taxon-name-part-type="order">Isopoda</tp:taxon-name-part></tp:taxon-name>, <tp:taxon-name><tp:taxon-name-part taxon-name-part-type="suborder">Oniscidea</tp:taxon-name-part></tp:taxon-name>): expanding distribution data and describing new taxa.</article-title><source>Zoosystema</source><volume>45</volume>(<issue>19</issue>): <fpage>531</fpage>–<lpage>599</lpage>. <ext-link xlink:href="10.5252/zoosystema2023v45a19" ext-link-type="doi" xlink:type="simple">https://doi.org/10.5252/zoosystema2023v45a19</ext-link></mixed-citation></ref><ref id="B17"><mixed-citation xmlns:xlink="http://www.w3.org/1999/xlink" xlink:type="simple"><person-group><name name-style="western"><surname>Cardoso</surname><given-names>GM</given-names></name><name name-style="western"><surname>Bastos-Pereira</surname><given-names>R</given-names></name><name name-style="western"><surname>Ferreira</surname><given-names>RL</given-names></name></person-group> (<year>2023</year>) Cave-dwellers <italic><tp:taxon-name><tp:taxon-name-part taxon-name-part-type="genus">Diploexochus</tp:taxon-name-part></tp:taxon-name></italic> (<tp:taxon-name><tp:taxon-name-part taxon-name-part-type="suborder">Oniscidea</tp:taxon-name-part></tp:taxon-name>, <tp:taxon-name><tp:taxon-name-part taxon-name-part-type="family">Armadillidae</tp:taxon-name-part></tp:taxon-name>): new species and new records of the genus for Brazil. Nauplius 31: e2023008. <ext-link xlink:href="10.1590/2358-2936e2023008" ext-link-type="doi" xlink:type="simple">https://doi.org/10.1590/2358-2936e2023008</ext-link></mixed-citation></ref></ref-list></tp:taxon-treatment>
