# Supplementary material for: ﻿From surface to caves: new species of Diploexochus Brandt, 1833 (Oniscidea, Armadillidae) from Colombia, with the description of the first troglobitic species
Source: Zookeys. 2025 Jan 13;1223:263–88. doi: 10.3897/zookeys.1223.133267 (PMC11747780; doi:10.3897/zookeys.1223.133267)
Supplement: XML Treatment for Diploexochus cacique [file zookeys.1223.133267-treatment3.xml]

<!DOCTYPE tp:taxon-treatment
  PUBLIC "-//TaxonX//DTD Taxonomic Treatment Publishing DTD v0 20100105//EN" "tax-treatment-NSO.dtd">
<tp:taxon-treatment xmlns:tp="http://www.plazi.org/taxpub"><tp:treatment-meta><kwd-group><label>Taxon classification</label><kwd>
                <named-content content-type="kingdom">Animalia</named-content>
              </kwd><kwd>
                <named-content content-type="order">Isopoda</named-content>
              </kwd><kwd>
                <named-content content-type="family">Armadillidae</named-content>
              </kwd></kwd-group><mixed-citation publication-type="journal"><person-group><name><surname>Borja-Arrieta</surname><given-names>Ricardo</given-names></name><name><surname>López-Orozco</surname><given-names>Carlos Mario</given-names></name><name><surname>Carpio-Díaz</surname><given-names>Yesenia M.</given-names></name><name><surname>Gutierrez-Estrada</surname><given-names>Miguel</given-names></name><name><surname>Campos-Filho</surname><given-names>Ivanklin Soares</given-names></name><name><surname>Navas-S.</surname><given-names>Gabriel R.</given-names></name><name><surname>Bichuette</surname><given-names>Maria Elina</given-names></name></person-group><article-title>﻿From surface to caves: new species of <italic><tp:taxon-name><tp:taxon-name-part taxon-name-part-type="genus" reg="Diploexochus">Diploexochus</tp:taxon-name-part></tp:taxon-name></italic> Brandt, 1833 (<tp:taxon-name><tp:taxon-name-part taxon-name-part-type="suborder">Oniscidea</tp:taxon-name-part></tp:taxon-name>, <tp:taxon-name><tp:taxon-name-part taxon-name-part-type="family">Armadillidae</tp:taxon-name-part></tp:taxon-name>) from Colombia, with the description of the first troglobitic species</article-title><source>Zookeys</source><day>13</day><month>01</month><year>2025</year><volume>1223</volume><fpage>263</fpage><lpage>288</lpage><pub-id pub-id-type="doi">10.3897/zookeys.1223.133267</pub-id></mixed-citation></tp:treatment-meta><tp:nomenclature><label>﻿</label><tp:taxon-name>
              <object-id xmlns:xlink="http://www.w3.org/1999/xlink" content-type="arpha" xlink:type="simple">A3B0B48A-9AFE-52E9-A07A-D8B88DC400DB</object-id>
              <tp:taxon-name-part taxon-name-part-type="genus" reg="Diploexochus">Diploexochus</tp:taxon-name-part>
              <tp:taxon-name-part taxon-name-part-type="species" reg="cacique">cacique</tp:taxon-name-part>
              <object-id xmlns:xlink="http://www.w3.org/1999/xlink" content-type="zoobank" xlink:type="simple">https://zoobank.org/3BD3757B-7DFF-4554-B456-09AFC7AF3E2E</object-id>
            </tp:taxon-name><tp:taxon-authority>López-Orozco, Carpio-Díaz &amp; Campos-Filho</tp:taxon-authority><tp:taxon-status xmlns:xlink="http://www.w3.org/1999/xlink" xlink:type="simple">sp. nov.</tp:taxon-status><xref ref-type="fig" rid="F1">Figs 1</xref><xref ref-type="fig" rid="F5">, 5</xref><xref ref-type="fig" rid="F6">, 6</xref><xref ref-type="fig" rid="F7">, 7</xref><xref ref-type="fig" rid="F8">, 8B</xref><xref ref-type="fig" rid="F13">, 13B</xref></tp:nomenclature><tp:treatment-sec sec-type="type material" id="SECID0EF1AE"><title>Type material.</title><p>Colombia • 1♂, <bold><italic>holotype</italic></bold>, Cerro Bañaderos, Hatonuevo, La Guajira, <named-content xmlns:xlink="http://www.w3.org/1999/xlink" content-type="dwc:verbatimCoordinates" xlink:type="simple"><named-content content-type="geo-json" specific-use="{&#34;type&#34;:&#34;Point&#34;,&#34;coordinates&#34;:[-72.785250,11.125917]}" id="NCID0ER1AE" xlink:type="simple">11°7'33.3"N, 72°47'6.9"W</named-content></named-content>, 12.I.2016, leg. M Gutierrez-Estrada, CBUC-CRU 350 • 1♂,1♀ (parts in micropreparations), <bold><italic>paratypes</italic></bold>, same data as holotype, <abbrev xmlns:xlink="http://www.w3.org/1999/xlink" content-type="institution" xlink:title="University of Cartagena, Cartagena, Colombia" id="ABBRID0EZ1AE" xlink:type="simple">CBUDC-CRU</abbrev> 413 • 1♀, <bold><italic>paratypes</italic></bold>, same data as holotype, <abbrev xmlns:xlink="http://www.w3.org/1999/xlink" content-type="institution" xlink:title="University of Cartagena, Cartagena, Colombia" id="ABBRID0EB2AE" xlink:type="simple">CBUDC-CRU</abbrev> 414.</p></tp:treatment-sec><tp:treatment-sec sec-type="description" id="SECID0EG2AE"><title>Description.</title><p>Maximum body length: male 8 mm, female 9 mm. Body outline as in Fig. <xref ref-type="fig" rid="F5">5A</xref>. Color dark brown with typical muscular insertions (Figs <xref ref-type="fig" rid="F8">8B</xref>, <xref ref-type="fig" rid="F13">13B</xref>); upper portion of tubercles randomly depigmented; pereonite 1 epimera anterior corner, pereonites 2–7 paramedian portions, pereonites 3 and 4 epimera, and pleonites 3–5 epimera randomly depigmented. Endoantennal conglobation (Figs <xref ref-type="fig" rid="F5">5A</xref>, <xref ref-type="fig" rid="F8">8B</xref>, <xref ref-type="fig" rid="F13">13B</xref>). Dorsum covered with large triangular tubercles, arranged as follows (Fig. <xref ref-type="fig" rid="F5">5A, B</xref>): vertex of cephalon with 12 tubercles in three rows; pereonite 1 with 20 tubercles; pereonites 2–6 with 16 tubercles; pereonite 7 with 15 tubercles; pleonites 3–5 and telson with two paramedian tubercles. Pereonites 1–7 epimera with one line of <bold><italic>noduli laterales</italic></bold> per side inserted on outer surface of second tubercle of posterior row (Fig. <xref ref-type="fig" rid="F5">5A</xref>). Dorsal surface with short and narrow semi-circular scale-setae (Fig. <xref ref-type="fig" rid="F5">5C</xref>). Cephalon (Fig. <xref ref-type="fig" rid="F5">5D–F</xref>) with frontal shield prominent, distinctly protruding above vertex; eyes with 20–21 ommatidia. Pereonites 1–7 epimera flattened and slightly directed outwards; pereonite 1 strongly grooved on lateral margin, inner lobe of schisma rounded, extending beyond posterior margin of outer lobe (Fig. <xref ref-type="fig" rid="F5">5G, H</xref>), pereonite 2 with triangular and narrow ventral lobe directed outwards, not extending beyond posterior margin of epimera; pereonites 4–7 with oblique ventral ridge (Fig. <xref ref-type="fig" rid="F5">5F–H</xref>). Pleonites 3–5 (Fig. <xref ref-type="fig" rid="F5">5I, J</xref>) with epimera well developed, rectangular and slightly directed outwards. Telson (Fig. <xref ref-type="fig" rid="F5">5I</xref>) with proximal part slightly broader than distal part, dorsum slightly depressed, distal margin straight. Antennula (Fig. <xref ref-type="fig" rid="F5">5K</xref>) of three articles, proximal and distal articles subequal in length, distal article with four aesthetascs inserted sub-apically. Antenna (Fig. <xref ref-type="fig" rid="F5">5L</xref>) short, not surpassing posterior margin of pereonite 1 when extended backwards; flagellum of two articles, distal article about twice as long as first bearing one row of two lateral aesthetascs. Mandibles with molar penicil semi-dichotomized; left mandible (Fig. <xref ref-type="fig" rid="F6">6A</xref>) with 2+1 penicils, right mandible (Fig. <xref ref-type="fig" rid="F6">6B</xref>) with 1+1 penicils. Maxillula (Fig. <xref ref-type="fig" rid="F6">6C</xref>) inner endite with two stout penicils, distal margin bearing fringe of thin setae; outer endite of 4+6 teeth simple. Maxilla (Fig. <xref ref-type="fig" rid="F6">6D</xref>) inner lobe rounded covered with thick setae; outer lobe rounded, three times as wide as inner lobe, covered with thin setae. Maxilliped (Fig. <xref ref-type="fig" rid="F6">6E</xref>) basis rectangular bearing sparse setae; palp with two distinct setae on basal article; endite subrectangular, medial seta overpassing distal margin, distal margin bearing two setae. Pereopods 1–7 merus and carpus bearing setae on sternal margin, not sparse appearance; carpus 1 with distal setae cleft at apex; ungual seta and dactylar organ simple, both surpassing outer claw. Uropod (Fig. <xref ref-type="fig" rid="F6">6F</xref>) protopod flattened, enlarged on basal part, distal part subrectangular, medial margin concave; exopod short inserted dorsally near medial margin bellow distinct lobe, lobe not extending beyond medial margin; endopod club-shaped bearing many short setae on distal part. Pleopods 1–5 exopods with monospiracular respiratory structures.</p><fig id="F5" position="float" orientation="portrait"><object-id xmlns:xlink="http://www.w3.org/1999/xlink" content-type="doi" xlink:type="simple">10.3897/zookeys.1223.133267.figure5</object-id><object-id xmlns:xlink="http://www.w3.org/1999/xlink" content-type="arpha" xlink:type="simple">98B58DCA-8188-5015-8044-3FA3153A0D0D</object-id><label>Figure 5.</label><caption><p><italic><tp:taxon-name><tp:taxon-name-part taxon-name-part-type="genus" reg="Diploexochus">Diploexochus</tp:taxon-name-part><tp:taxon-name-part taxon-name-part-type="species" reg="cacique">cacique</tp:taxon-name-part></tp:taxon-name></italic> López-Orozco, Carpio-Díaz &amp; Campos-Filho, sp. nov. (♀ paratype, <abbrev xmlns:xlink="http://www.w3.org/1999/xlink" content-type="institution" xlink:title="University of Cartagena, Cartagena, Colombia" id="ABBRID0E15AE" xlink:type="simple">CBUDC-CRU</abbrev> 413) <bold>A</bold> habitus, lateral view <bold>B</bold> dorsal tubercles scheme <bold>C</bold> dorsal scale-seta <bold>D</bold> cephalon, dorsal view <bold>E</bold> cephalon, posterior view <bold>F</bold> cephalon and pereonites 1–3, frontal view <bold>G</bold> pereonites 1–7 epimera, ventral view <bold>H</bold> pereonites 1 and 2 epimera, ventral view <bold>I</bold> peonites 3–5, telson, and uropods, dorsal view <bold>J</bold> pleonites 3–5, telson, and uropods, ventral view <bold>K</bold> antennula <bold>L</bold> antenna.</p></caption><graphic xmlns:xlink="http://www.w3.org/1999/xlink" xlink:href="zookeys-1223-263_article-133267__-g005.jpg" position="float" orientation="portrait" xlink:type="simple" id="oo_1218790.jpg"><uri content-type="original_file" xlink:type="simple">https://binary.pensoft.net/fig/1218790</uri></graphic></fig><fig id="F6" position="float" orientation="portrait"><object-id xmlns:xlink="http://www.w3.org/1999/xlink" content-type="doi" xlink:type="simple">10.3897/zookeys.1223.133267.figure6</object-id><object-id xmlns:xlink="http://www.w3.org/1999/xlink" content-type="arpha" xlink:type="simple">844959FA-5052-581C-AF64-56F3D369E9D4</object-id><label>Figure 6.</label><caption><p><italic><tp:taxon-name><tp:taxon-name-part taxon-name-part-type="genus" reg="Diploexochus">Diploexochus</tp:taxon-name-part><tp:taxon-name-part taxon-name-part-type="species" reg="cacique">cacique</tp:taxon-name-part></tp:taxon-name></italic> López-Orozco, Carpio-Díaz &amp; Campos-Filho, sp. nov. (♀ paratype, <abbrev xmlns:xlink="http://www.w3.org/1999/xlink" content-type="institution" xlink:title="University of Cartagena, Cartagena, Colombia" id="ABBRID0EQAAG" xlink:type="simple">CBUDC-CRU</abbrev> 413) <bold>A</bold> right mandible <bold>B</bold> left mandible <bold>C</bold> maxillula <bold>D</bold> maxilla <bold>E</bold> maxilliped <bold>F</bold> uropod.</p></caption><graphic xmlns:xlink="http://www.w3.org/1999/xlink" xlink:href="zookeys-1223-263_article-133267__-g006.jpg" position="float" orientation="portrait" xlink:type="simple" id="oo_1218791.jpg"><uri content-type="original_file" xlink:type="simple">https://binary.pensoft.net/fig/1218791</uri></graphic></fig><p><bold>Male.</bold> Pereopods 1–7 (Fig. <xref ref-type="fig" rid="F7">7A, B</xref>) without particular modifications. Genital papilla as in Fig. <xref ref-type="fig" rid="F9">9C</xref>. Pleopod 1 (Fig. <xref ref-type="fig" rid="F7">7C</xref>) exopod triangular, as wide as long, outer and inner margin bearing many small setae, distal and proximal outer parts triangular; endopod about twice as long as exopod. Pleopod 2 (Fig. <xref ref-type="fig" rid="F7">7D</xref>) exopod triangular, outer margin strongly concave bearing many setae; endopod slightly longer than exopod. Pleopod 3–5 exopods as in Fig. <xref ref-type="fig" rid="F7">7E–G</xref>.</p><fig id="F7" position="float" orientation="portrait"><object-id xmlns:xlink="http://www.w3.org/1999/xlink" content-type="doi" xlink:type="simple">10.3897/zookeys.1223.133267.figure7</object-id><object-id xmlns:xlink="http://www.w3.org/1999/xlink" content-type="arpha" xlink:type="simple">FA3A1E33-B22B-56C6-82FC-8075A9DB467B</object-id><label>Figure 7.</label><caption><p><italic><tp:taxon-name><tp:taxon-name-part taxon-name-part-type="genus" reg="Diploexochus">Diploexochus</tp:taxon-name-part><tp:taxon-name-part taxon-name-part-type="species" reg="cacique">cacique</tp:taxon-name-part></tp:taxon-name></italic> López-Orozco, Carpio-Díaz &amp; Campos-Filho, sp. nov. (♂ paratype, <abbrev xmlns:xlink="http://www.w3.org/1999/xlink" content-type="institution" xlink:title="University of Cartagena, Cartagena, Colombia" id="ABBRID0ERCAG" xlink:type="simple">CBUDC-CRU</abbrev> 413) <bold>A</bold> pereopod 1 <bold>B</bold> pereopod 7 <bold>C</bold> pleopod 1 and genital papilla <bold>D</bold> pleopod 2 <bold>E</bold> pleopod 3 exopod <bold>F</bold> pleopod 4 exopod <bold>G</bold> pleopod 5 exopod.</p></caption><graphic xmlns:xlink="http://www.w3.org/1999/xlink" xlink:href="zookeys-1223-263_article-133267__-g007.jpg" position="float" orientation="portrait" xlink:type="simple" id="oo_1218792.jpg"><uri content-type="original_file" xlink:type="simple">https://binary.pensoft.net/fig/1218792</uri></graphic></fig></tp:treatment-sec><tp:treatment-sec sec-type="etymology" id="SECID0EJDAG"><title>Etymology.</title><p>The new species is named after the Vallenato music singer Diomedes Díaz Maestre, also known as “El Cacique de la Junta”.</p></tp:treatment-sec><tp:treatment-sec sec-type="remarks" id="SECID0EODAG"><title>Remarks.</title><p><italic><tp:taxon-name><tp:taxon-name-part taxon-name-part-type="genus" reg="Diploexochus">Diploexochus</tp:taxon-name-part><tp:taxon-name-part taxon-name-part-type="species" reg="cacique">cacique</tp:taxon-name-part></tp:taxon-name></italic> sp. nov. easily differs from the previously mentioned species in the pattern of the dorsal tubercles of the pleon and telson, the pereonites 1 and 2 epimera with ventral lobes surpassing the posterior margin of the epimera, and the club-shaped uropod endopod.</p></tp:treatment-sec><tp:treatment-sec sec-type="natural history" id="SECID0E6DAG"><title>Natural history.</title><p>Specimens of <italic><tp:taxon-name><tp:taxon-name-part taxon-name-part-type="genus" reg="Diploexochus">Diploexochus</tp:taxon-name-part><tp:taxon-name-part taxon-name-part-type="species" reg="cacique">cacique</tp:taxon-name-part></tp:taxon-name></italic> sp. nov. were collected on tree bark around the Luis Pablo Ojeda Cave (Bañaderos cave), Cerro Bañaderos, Hatonuevo, La Guajira (Fig. <xref ref-type="fig" rid="F8">8B</xref>). The area where the <italic><tp:taxon-name><tp:taxon-name-part taxon-name-part-type="genus" reg="Diploexochus">D.</tp:taxon-name-part><tp:taxon-name-part taxon-name-part-type="species" reg="cacique">cacique</tp:taxon-name-part></tp:taxon-name></italic> sp. nov. species is found is composed of <abbrev xmlns:xlink="http://www.w3.org/1999/xlink" xlink:title="Tropical Dry Forest" id="ABBRID0E6EAG" xlink:type="simple">TDF</abbrev> and is part of the Sierra de Bañadero integrated management district (DMI), a mountain system in the upper basin of the Camarones River in the department of La Guajira, which is connected to the Sierra Nevada de Santa Marta.</p><fig id="F8" position="float" orientation="portrait"><object-id xmlns:xlink="http://www.w3.org/1999/xlink" content-type="doi" xlink:type="simple">10.3897/zookeys.1223.133267.figure8</object-id><object-id xmlns:xlink="http://www.w3.org/1999/xlink" content-type="arpha" xlink:type="simple">E8ACCCF9-CC87-54FC-AADF-3F434F06233E</object-id><label>Figure 8.</label><caption><p><bold>A</bold><italic><tp:taxon-name><tp:taxon-name-part taxon-name-part-type="genus" reg="Diploexochus">Diploexochus</tp:taxon-name-part><tp:taxon-name-part taxon-name-part-type="species" reg="brevispinis">brevispinis</tp:taxon-name-part></tp:taxon-name></italic> (Pearse, 1915), comb. nov. under fallen tree in the Sierra Nevada de Santa Marta, Magdalena <bold>B</bold><italic><tp:taxon-name><tp:taxon-name-part taxon-name-part-type="genus" reg="Diploexochus">Diploexochus</tp:taxon-name-part><tp:taxon-name-part taxon-name-part-type="species" reg="cacique">cacique</tp:taxon-name-part></tp:taxon-name></italic> López-Orozco, Carpio-Díaz &amp; Campos-Filho, sp. nov. on the tree bark, Cerro Bañaderos, Hatonuevo, La Guajira.</p></caption><graphic xmlns:xlink="http://www.w3.org/1999/xlink" xlink:href="zookeys-1223-263_article-133267__-g008.jpg" position="float" orientation="portrait" xlink:type="simple" id="oo_1218793.jpg"><uri content-type="original_file" xlink:type="simple">https://binary.pensoft.net/fig/1218793</uri></graphic></fig><fig id="F9" position="float" orientation="portrait"><object-id xmlns:xlink="http://www.w3.org/1999/xlink" content-type="doi" xlink:type="simple">10.3897/zookeys.1223.133267.figure9</object-id><object-id xmlns:xlink="http://www.w3.org/1999/xlink" content-type="arpha" xlink:type="simple">E86E558B-C706-545E-ACAF-F774E39632E6</object-id><label>Figure 9.</label><caption><p><italic><tp:taxon-name><tp:taxon-name-part taxon-name-part-type="genus" reg="Diploexochus">Diploexochus</tp:taxon-name-part><tp:taxon-name-part taxon-name-part-type="species" reg="troglobius">troglobius</tp:taxon-name-part></tp:taxon-name></italic> López-Orozco, Borja-Arrieta &amp; Campos-Filho, sp. nov. (♀ paratype, <abbrev xmlns:xlink="http://www.w3.org/1999/xlink" content-type="institution" xlink:title="University of Cartagena, Cartagena, Colombia" id="ABBRID0E4GAG" xlink:type="simple">CBUDC-CRU</abbrev> 396) <bold>A</bold> habitus, lateral view <bold>B</bold> dorsal tubercles scheme <bold>C</bold> dorsal scale-seta <bold>D</bold> cephalon and pereonite 1, dorsal view <bold>E</bold> cephalon and pereonite 1, posterior view <bold>F</bold> cephalon and pereonites 1–4, frontal view <bold>G</bold> pereonites 1–7 epimera, ventral view <bold>H</bold> pleotelson and uropods, dorsal view <bold>I</bold> pereonite 7, pleonites 3–5, telson, and uropods, ventral view <bold>J</bold> antennula <bold>K</bold> antenna.</p></caption><graphic xmlns:xlink="http://www.w3.org/1999/xlink" xlink:href="zookeys-1223-263_article-133267__-g009.jpg" position="float" orientation="portrait" xlink:type="simple" id="oo_1218794.jpg"><uri content-type="original_file" xlink:type="simple">https://binary.pensoft.net/fig/1218794</uri></graphic></fig></tp:treatment-sec><tp:treatment-sec sec-type="distribution" id="SECID0E4HAG"><title>Distribution.</title><p>This species is known only from the type locality at Cerro Bañaderos, Hatonuevo, La Guajira, which is included into a <abbrev xmlns:xlink="http://www.w3.org/1999/xlink" xlink:title="Tropical Dry Forest" id="ABBRID0EDIAG" xlink:type="simple">TDF</abbrev> area (Fig. <xref ref-type="fig" rid="F1">1</xref>).</p></tp:treatment-sec><tp:treatment-sec><!--Section generated to contain objects referenced in tp:taxon-treatment.--><fig id="F1" position="float" orientation="portrait"><object-id xmlns:xlink="http://www.w3.org/1999/xlink" content-type="doi" xlink:type="simple">10.3897/zookeys.1223.133267.figure1</object-id><object-id xmlns:xlink="http://www.w3.org/1999/xlink" content-type="arpha" xlink:type="simple">7A3FC060-4710-5E10-B8B0-60C01681E7C4</object-id><label>Figure 1.</label><caption><p>Distribution map of the <italic><tp:taxon-name><tp:taxon-name-part taxon-name-part-type="genus" reg="Diploexochus">Diploexochus</tp:taxon-name-part></tp:taxon-name></italic> species from Colombia. Green areas: Tropical Dry Forest (<abbrev xmlns:xlink="http://www.w3.org/1999/xlink" xlink:title="Tropical Dry Forest" id="ABBRID0ELTAE" xlink:type="simple">TDF</abbrev>) from Colombia (<xref ref-type="bibr" rid="B28">García et al. 2014</xref>).</p></caption><graphic xmlns:xlink="http://www.w3.org/1999/xlink" xlink:href="zookeys-1223-263_article-133267__-g001.jpg" position="float" orientation="portrait" xlink:type="simple" id="oo_1218786.jpg"><uri content-type="original_file" xlink:type="simple">https://binary.pensoft.net/fig/1218786</uri></graphic></fig><fig id="F13" position="float" orientation="portrait"><object-id xmlns:xlink="http://www.w3.org/1999/xlink" content-type="doi" xlink:type="simple">10.3897/zookeys.1223.133267.figure13</object-id><object-id xmlns:xlink="http://www.w3.org/1999/xlink" content-type="arpha" xlink:type="simple">DE94BD87-F27B-5EA9-BD0C-4610E8F2AE1F</object-id><label>Figure 13.</label><caption><p>Habitus of the species of the genus <italic><tp:taxon-name><tp:taxon-name-part taxon-name-part-type="genus" reg="Diploexochus">Diploexochus</tp:taxon-name-part></tp:taxon-name></italic> Brandt, 1833 of Colombia: <bold>A</bold><italic><tp:taxon-name><tp:taxon-name-part taxon-name-part-type="genus" reg="Diploexochus">Diploexochus</tp:taxon-name-part><tp:taxon-name-part taxon-name-part-type="species" reg="brevispinis">brevispinis</tp:taxon-name-part></tp:taxon-name></italic> (Pearse, 1915), comb. nov. <bold>B</bold><italic><tp:taxon-name><tp:taxon-name-part taxon-name-part-type="genus" reg="Diploexochus">Diploexochus</tp:taxon-name-part><tp:taxon-name-part taxon-name-part-type="species" reg="cacique">cacique</tp:taxon-name-part></tp:taxon-name></italic> López-Orozco, Carpio-Díaz &amp; Campos-Filho, sp. nov. <bold>C</bold><italic><tp:taxon-name><tp:taxon-name-part taxon-name-part-type="genus" reg="Diploexochus">Diploexochus</tp:taxon-name-part><tp:taxon-name-part taxon-name-part-type="species" reg="troglobius">troglobius</tp:taxon-name-part></tp:taxon-name></italic> López-Orozco, Borja-Arrieta &amp; Campos-Filho, sp. nov. Scale bars: 1 mm.</p></caption><graphic xmlns:xlink="http://www.w3.org/1999/xlink" xlink:href="zookeys-1223-263_article-133267__-g013.jpg" position="float" orientation="portrait" xlink:type="simple" id="oo_1218798.jpg"><uri content-type="original_file" xlink:type="simple">https://binary.pensoft.net/fig/1218798</uri></graphic></fig></tp:treatment-sec><ref-list><ref id="B28"><mixed-citation xmlns:xlink="http://www.w3.org/1999/xlink" xlink:type="simple"><person-group><name name-style="western"><surname>García</surname><given-names>H</given-names></name><name name-style="western"><surname>Corzo</surname><given-names>G</given-names></name><name name-style="western"><surname>Isaacs</surname><given-names>P</given-names></name><name name-style="western"><surname>Etter</surname><given-names>A</given-names></name></person-group> (<year>2014</year>) Distribución y estado actual de los remanentes del Bioma de Bosque Seco Tropical en Colombia: insumos para su gestión. In: Pizano C, García H (Eds) El Bosque Seco Tropical en Colombia. Instituto de Investigación de Recursos Biológicos Alexander von Humbolt, Bogotá, D. C., Colombia, 229–251 pp.</mixed-citation></ref></ref-list></tp:taxon-treatment>
