# Supplementary material for: ﻿From surface to caves: new species of Diploexochus Brandt, 1833 (Oniscidea, Armadillidae) from Colombia, with the description of the first troglobitic species
Source: Zookeys. 2025 Jan 13;1223:263–88. doi: 10.3897/zookeys.1223.133267 (PMC11747780; doi:10.3897/zookeys.1223.133267)
Supplement: XML Treatment for Diploexochus troglobius [file zookeys.1223.133267-treatment4.xml]

<!DOCTYPE tp:taxon-treatment
  PUBLIC "-//TaxonX//DTD Taxonomic Treatment Publishing DTD v0 20100105//EN" "tax-treatment-NSO.dtd">
<tp:taxon-treatment xmlns:tp="http://www.plazi.org/taxpub"><tp:treatment-meta><kwd-group><label>Taxon classification</label><kwd>
                <named-content content-type="kingdom">Animalia</named-content>
              </kwd><kwd>
                <named-content content-type="order">Isopoda</named-content>
              </kwd><kwd>
                <named-content content-type="family">Armadillidae</named-content>
              </kwd></kwd-group><mixed-citation publication-type="journal"><person-group><name><surname>Borja-Arrieta</surname><given-names>Ricardo</given-names></name><name><surname>López-Orozco</surname><given-names>Carlos Mario</given-names></name><name><surname>Carpio-Díaz</surname><given-names>Yesenia M.</given-names></name><name><surname>Gutierrez-Estrada</surname><given-names>Miguel</given-names></name><name><surname>Campos-Filho</surname><given-names>Ivanklin Soares</given-names></name><name><surname>Navas-S.</surname><given-names>Gabriel R.</given-names></name><name><surname>Bichuette</surname><given-names>Maria Elina</given-names></name></person-group><article-title>﻿From surface to caves: new species of <italic><tp:taxon-name><tp:taxon-name-part taxon-name-part-type="genus" reg="Diploexochus">Diploexochus</tp:taxon-name-part></tp:taxon-name></italic> Brandt, 1833 (<tp:taxon-name><tp:taxon-name-part taxon-name-part-type="suborder">Oniscidea</tp:taxon-name-part></tp:taxon-name>, <tp:taxon-name><tp:taxon-name-part taxon-name-part-type="family">Armadillidae</tp:taxon-name-part></tp:taxon-name>) from Colombia, with the description of the first troglobitic species</article-title><source>Zookeys</source><day>13</day><month>01</month><year>2025</year><volume>1223</volume><fpage>263</fpage><lpage>288</lpage><pub-id pub-id-type="doi">10.3897/zookeys.1223.133267</pub-id></mixed-citation></tp:treatment-meta><tp:nomenclature><label>﻿</label><tp:taxon-name>
              <object-id xmlns:xlink="http://www.w3.org/1999/xlink" content-type="arpha" xlink:type="simple">70661144-4DB8-54F3-898B-A892503DEBD3</object-id>
              <tp:taxon-name-part taxon-name-part-type="genus" reg="Diploexochus">Diploexochus</tp:taxon-name-part>
              <tp:taxon-name-part taxon-name-part-type="species" reg="troglobius">troglobius</tp:taxon-name-part>
              <object-id xmlns:xlink="http://www.w3.org/1999/xlink" content-type="zoobank" xlink:type="simple">https://zoobank.org/0EB8C9FC-F2AD-4D8F-963F-412AE50B7586</object-id>
            </tp:taxon-name><tp:taxon-authority>López-Orozco, Borja-Arrieta &amp; Campos-Filho</tp:taxon-authority><tp:taxon-status xmlns:xlink="http://www.w3.org/1999/xlink" xlink:type="simple">sp. nov.</tp:taxon-status><xref ref-type="fig" rid="F1">Figs 1</xref><xref ref-type="fig" rid="F9">, 9</xref><xref ref-type="fig" rid="F10">, 10</xref><xref ref-type="fig" rid="F11">, 11</xref><xref ref-type="fig" rid="F12">, 12</xref><xref ref-type="fig" rid="F13">, 13C</xref></tp:nomenclature><tp:treatment-sec sec-type="type material" id="SECID0ENKAG"><title>Type material.</title><p>Colombia • 1♂, <bold><italic>holotype</italic></bold>, Roca madre Cave, Campo Aventura Roca Madre, La Piche, Toluviejo, Sucre, <named-content xmlns:xlink="http://www.w3.org/1999/xlink" content-type="dwc:verbatimCoordinates" xlink:type="simple"><named-content content-type="geo-json" specific-use="{&#34;type&#34;:&#34;Point&#34;,&#34;coordinates&#34;:[-75.393500,9.513944]}" id="NCID0EZKAG" xlink:type="simple">9°30'50.2"N, 75°23'36.6"W</named-content></named-content>, 12.VII.2018, leg. CM López-Orozco, R Borja-Arrieta, <abbrev xmlns:xlink="http://www.w3.org/1999/xlink" content-type="institution" xlink:title="University of Cartagena, Cartagena, Colombia" id="ABBRID0E5KAG" xlink:type="simple">CBUDC-CRU</abbrev> 393 • 1♂, <bold><italic>paratypes</italic></bold>, same data as holotype, <abbrev xmlns:xlink="http://www.w3.org/1999/xlink" content-type="institution" xlink:title="University of Cartagena, Cartagena, Colombia" id="ABBRID0EGLAG" xlink:type="simple">CBUDC-CRU</abbrev> 394 • 1♂, 1♀ (parts in micro-preparations), <bold><italic>paratypes</italic></bold>, same data as holotype, <abbrev xmlns:xlink="http://www.w3.org/1999/xlink" content-type="institution" xlink:title="University of Cartagena, Cartagena, Colombia" id="ABBRID0EOLAG" xlink:type="simple">CBUDC-CRU</abbrev> 396.</p></tp:treatment-sec><tp:treatment-sec sec-type="description" id="SECID0ETLAG"><title>Description.</title><p>Maximum body length: male 2.7 mm, female 4.2 mm. Body outline as in Fig. <xref ref-type="fig" rid="F9">9A</xref>. Color faintly brown; body pigments not discernible in vivo (Fig. <xref ref-type="fig" rid="F12">12D</xref>). Endoantennal conglobation (Figs <xref ref-type="fig" rid="F9">9A</xref>, <xref ref-type="fig" rid="F12">12D</xref>, <xref ref-type="fig" rid="F13">13C</xref>). Dorsum covered with large triangular tubercles, arranged as follows (Fig. <xref ref-type="fig" rid="F9">9A, B</xref>): vertex of cephalon with 10 tubercles in two rows; pereonite 1 with 19 tubercles; pereonites 2–6 with 13 tubercles; pereonite 7 with 11 tubercles; pleonites 3, 4, and telson with two median tubercles. Pereonites 1–7 epimera with one line of <bold><italic>noduli laterales</italic></bold> per side inserted on outer surface of second tubercle of posterior row (Fig. <xref ref-type="fig" rid="F9">9A</xref>). Dorsal surface densely covered with elongated semi-circular scale-setae, conferring pilous aspect (Fig. <xref ref-type="fig" rid="F9">9C</xref>). Cephalon (Fig. <xref ref-type="fig" rid="F9">9D–F</xref>) with prominent frontal shield, distinctly protruding above vertex; eyes with four ommatidia. Pereonites 1–7 epimera flattened and slightly directed outwards; pereonite 1 grooved on posterior lateral margin, inner lobe of schisma rounded and extending beyond posterior margin of outer lobe. Pereonite 2 with triangular ventral lobe rounded at apex, extending beyond posterior margin of epimera; pereonites 3 and 5–7 with well-marked ventral ridge (Fig. <xref ref-type="fig" rid="F9">9A, F, G</xref>). Pleonites 3–5 epimera (Fig. <xref ref-type="fig" rid="F9">9H, I</xref>) well developed, sub-rectangular, and directed outwards, distal margins rounded. Telson (Fig. <xref ref-type="fig" rid="F9">9H</xref>) with proximal part broader than distal part, dorsum slightly depressed, distal margin sinuous. Antennula (Fig. <xref ref-type="fig" rid="F9">9J</xref>) of three articles, proximal and distal subequal in length, distal article with five stout aesthetascs inserted sub-apically. Antenna (Fig. <xref ref-type="fig" rid="F9">9K</xref>) short, not surpassing posterior margin of pereonite 1 when extended backward; flagellum of two articles, the distal about three times as long as first, bearing one row of two lateral aesthetascs. Mandibles with molar penicil semi-dichotomized; left mandible (Fig. <xref ref-type="fig" rid="F10">10A</xref>) with 2+1 penicils, right mandible (Fig. <xref ref-type="fig" rid="F10">10B</xref>) with 1+1 penicils. Maxillula (Fig. <xref ref-type="fig" rid="F10">10C</xref>) inner endite with two stout penicils, distal margin bearing thin setae; outer endite with 4+6 teeth simple. Maxilla (Fig. <xref ref-type="fig" rid="F10">10D</xref>) inner lobe rounded covered with thick setae; outer lobe rounded three times as wide as inner lobe covered with thin setae. Maxilliped basis (Fig. <xref ref-type="fig" rid="F10">10E</xref>) rectangular, bearing sparse setae; palp with two distinct setae on basal article; endite subrectangular, medial seta surpassing distal margin, distal margin bearing one seta. Pereopods 1–7 merus and carpus with sparse setae on sternal margin; carpus 1 with distal seta cleft at apex; ungual seta and dactylar organ simple not surpassing outer claw. Uropod (Fig. <xref ref-type="fig" rid="F10">10F</xref>) protopod flattened, enlarged on basal part, distal part elongated and sub-rectangular, distal margin rounded, medial margin concave with L-shaped appearance; exopod as long as endopod inserted dorsally near medial margin bellow distinct lobe, lobe not extending beyond medial margin; endopod short bearing many short setae. Pleopods 1–5 exopods with monospiracular respiratory structures.</p><fig id="F10" position="float" orientation="portrait"><object-id xmlns:xlink="http://www.w3.org/1999/xlink" content-type="doi" xlink:type="simple">10.3897/zookeys.1223.133267.figure10</object-id><object-id xmlns:xlink="http://www.w3.org/1999/xlink" content-type="arpha" xlink:type="simple">7375334A-8248-50F0-B99F-D92E75C5CBB7</object-id><label>Figure 10.</label><caption><p><italic><tp:taxon-name><tp:taxon-name-part taxon-name-part-type="genus" reg="Diploexochus">Diploexochus</tp:taxon-name-part><tp:taxon-name-part taxon-name-part-type="species" reg="troglobius">troglobius</tp:taxon-name-part></tp:taxon-name></italic> López-Orozco, Borja-Arrieta &amp; Campos-Filho, sp. nov. (♀ paratype, <abbrev xmlns:xlink="http://www.w3.org/1999/xlink" content-type="institution" xlink:title="University of Cartagena, Cartagena, Colombia" id="ABBRID0E6OAG" xlink:type="simple">CBUDC-CRU</abbrev> 396) <bold>A</bold> left mandible <bold>B</bold> right mandible <bold>C</bold> maxillula <bold>D</bold> maxilla <bold>E</bold> maxilliped <bold>F</bold> uropod.</p></caption><graphic xmlns:xlink="http://www.w3.org/1999/xlink" xlink:href="zookeys-1223-263_article-133267__-g010.jpg" position="float" orientation="portrait" xlink:type="simple" id="oo_1218795.jpg"><uri content-type="original_file" xlink:type="simple">https://binary.pensoft.net/fig/1218795</uri></graphic></fig><p><bold>Male.</bold> Pereopods 1–7 (Fig. <xref ref-type="fig" rid="F11">11A, B</xref>) without particular modifications. Genital papilla as in Fig. <xref ref-type="fig" rid="F11">11C</xref>. Pleopod 1 (Fig. <xref ref-type="fig" rid="F11">11D</xref>) exopod hour-glass shaped, twice as wide as long, inner portion rounded, outer portion triangular, distal and proximal margins narrow on middle; endopod about three times as long as exopod. Pleopod 2 (Fig. <xref ref-type="fig" rid="F11">11E</xref>) exopod triangular, outer margin strongly concave; endopod slightly longer than exopod. Pleopod 3–5 exopods as in Fig. <xref ref-type="fig" rid="F11">11F–H</xref>.</p><fig id="F11" position="float" orientation="portrait"><object-id xmlns:xlink="http://www.w3.org/1999/xlink" content-type="doi" xlink:type="simple">10.3897/zookeys.1223.133267.figure11</object-id><object-id xmlns:xlink="http://www.w3.org/1999/xlink" content-type="arpha" xlink:type="simple">38AAD98C-A85B-5A27-9467-9B8BD3FAC29A</object-id><label>Figure 11.</label><caption><p><italic><tp:taxon-name><tp:taxon-name-part taxon-name-part-type="genus" reg="Diploexochus">Diploexochus</tp:taxon-name-part><tp:taxon-name-part taxon-name-part-type="species" reg="troglobius">troglobius</tp:taxon-name-part></tp:taxon-name></italic> López-Orozco, Borja-Arrieta &amp; Campos-Filho, sp. nov. (♂ paratype, <abbrev xmlns:xlink="http://www.w3.org/1999/xlink" content-type="institution" xlink:title="University of Cartagena, Cartagena, Colombia" id="ABBRID0EARAG" xlink:type="simple">CBUDC-CRU</abbrev> 396) <bold>A</bold> pereopod 1 <bold>B</bold> pereopod 7 <bold>C</bold> genital papilla <bold>D</bold> pleopod 1 <bold>E</bold> pleopod 2 <bold>F</bold> pleopod 3 exopod <bold>G</bold> pleopod 4 exopod <bold>H</bold> pleopod 5 exopod.</p></caption><graphic xmlns:xlink="http://www.w3.org/1999/xlink" xlink:href="zookeys-1223-263_article-133267__-g011.jpg" position="float" orientation="portrait" xlink:type="simple" id="oo_1218796.jpg"><uri content-type="original_file" xlink:type="simple">https://binary.pensoft.net/fig/1218796</uri></graphic></fig><fig id="F12" position="float" orientation="portrait"><object-id xmlns:xlink="http://www.w3.org/1999/xlink" content-type="doi" xlink:type="simple">10.3897/zookeys.1223.133267.figure12</object-id><object-id xmlns:xlink="http://www.w3.org/1999/xlink" content-type="arpha" xlink:type="simple">1B498088-3694-5AAE-BDAF-1D63F42BFAD5</object-id><label>Figure 12.</label><caption><p><bold>A</bold> Tropical Dry Forest around Roca Madre Adventure Park, Sucre <bold>B</bold> livestock around Roca Madre Adventure Park <bold>C</bold> Roca Madre Cave Gallery <bold>D</bold><italic><tp:taxon-name><tp:taxon-name-part taxon-name-part-type="genus" reg="Diploexochus">Diploexochus</tp:taxon-name-part><tp:taxon-name-part taxon-name-part-type="species" reg="troglobius">troglobius</tp:taxon-name-part></tp:taxon-name></italic> López-Orozco, Borja-Arrieta &amp; Campos-Filho, sp. nov. under limestone rocks.</p></caption><graphic xmlns:xlink="http://www.w3.org/1999/xlink" xlink:href="zookeys-1223-263_article-133267__-g012.jpg" position="float" orientation="portrait" xlink:type="simple" id="oo_1218797.jpg"><uri content-type="original_file" xlink:type="simple">https://binary.pensoft.net/fig/1218797</uri></graphic></fig><fig id="F13" position="float" orientation="portrait"><object-id xmlns:xlink="http://www.w3.org/1999/xlink" content-type="doi" xlink:type="simple">10.3897/zookeys.1223.133267.figure13</object-id><object-id xmlns:xlink="http://www.w3.org/1999/xlink" content-type="arpha" xlink:type="simple">DE94BD87-F27B-5EA9-BD0C-4610E8F2AE1F</object-id><label>Figure 13.</label><caption><p>Habitus of the species of the genus <italic><tp:taxon-name><tp:taxon-name-part taxon-name-part-type="genus" reg="Diploexochus">Diploexochus</tp:taxon-name-part></tp:taxon-name></italic> Brandt, 1833 of Colombia: <bold>A</bold><italic><tp:taxon-name><tp:taxon-name-part taxon-name-part-type="genus" reg="Diploexochus">Diploexochus</tp:taxon-name-part><tp:taxon-name-part taxon-name-part-type="species" reg="brevispinis">brevispinis</tp:taxon-name-part></tp:taxon-name></italic> (Pearse, 1915), comb. nov. <bold>B</bold><italic><tp:taxon-name><tp:taxon-name-part taxon-name-part-type="genus" reg="Diploexochus">Diploexochus</tp:taxon-name-part><tp:taxon-name-part taxon-name-part-type="species" reg="cacique">cacique</tp:taxon-name-part></tp:taxon-name></italic> López-Orozco, Carpio-Díaz &amp; Campos-Filho, sp. nov. <bold>C</bold><italic><tp:taxon-name><tp:taxon-name-part taxon-name-part-type="genus" reg="Diploexochus">Diploexochus</tp:taxon-name-part><tp:taxon-name-part taxon-name-part-type="species" reg="troglobius">troglobius</tp:taxon-name-part></tp:taxon-name></italic> López-Orozco, Borja-Arrieta &amp; Campos-Filho, sp. nov. Scale bars: 1 mm.</p></caption><graphic xmlns:xlink="http://www.w3.org/1999/xlink" xlink:href="zookeys-1223-263_article-133267__-g013.jpg" position="float" orientation="portrait" xlink:type="simple" id="oo_1218798.jpg"><uri content-type="original_file" xlink:type="simple">https://binary.pensoft.net/fig/1218798</uri></graphic></fig></tp:treatment-sec><tp:treatment-sec sec-type="etymology" id="SECID0EVUAG"><title>Etymology.</title><p>Latin: <italic>troglo</italic> + <italic>bio</italic> = cave-dwelling. The new name of the species is an adjective that refers to the troglobitic category of the species.</p></tp:treatment-sec><tp:treatment-sec sec-type="remarks" id="SECID0E6UAG"><title>Remarks.</title><p><italic><tp:taxon-name><tp:taxon-name-part taxon-name-part-type="genus" reg="Diploexochus">Diploexochus</tp:taxon-name-part><tp:taxon-name-part taxon-name-part-type="species" reg="troglobius">troglobius</tp:taxon-name-part></tp:taxon-name></italic> sp. nov. is easily distinguishable from the congeners in the arrangement of the dorsal tubercles of the pleon, dorsal surface with pilose aspect, eyes of four ommatidia, and the shape of the male pleopod 1 exopod.</p></tp:treatment-sec><tp:treatment-sec sec-type="natural history" id="SECID0EQVAG"><title>Natural history.</title><p>Specimens of <italic><tp:taxon-name><tp:taxon-name-part taxon-name-part-type="genus" reg="Diploexochus">D.</tp:taxon-name-part><tp:taxon-name-part taxon-name-part-type="species" reg="troglobius">troglobius</tp:taxon-name-part></tp:taxon-name></italic> sp. nov. were collected in the aphotic zone of the Roca Madre Cave, beneath limestone rocks (Fig. <xref ref-type="fig" rid="F12">12D</xref>). This species is considered troglobitic due to the reduction of body pigments and reduction in the number of ommatidia. In addition, several surveys were conducted outside the cave and other subterranean ecosystems to confirm its restricted distribution. This species is considered endemic to the study area.</p></tp:treatment-sec><tp:treatment-sec sec-type="distribution" id="SECID0EFWAG"><title>Distribution.</title><p>This species is known only from the type locality at Roca Madre Cave, Sucre, inserted on <abbrev xmlns:xlink="http://www.w3.org/1999/xlink" xlink:title="Tropical Dry Forest" id="ABBRID0ELWAG" xlink:type="simple">TDF</abbrev> area (Fig. <xref ref-type="fig" rid="F1">1</xref>).</p></tp:treatment-sec><tp:treatment-sec><!--Section generated to contain objects referenced in tp:taxon-treatment.--><fig id="F1" position="float" orientation="portrait"><object-id xmlns:xlink="http://www.w3.org/1999/xlink" content-type="doi" xlink:type="simple">10.3897/zookeys.1223.133267.figure1</object-id><object-id xmlns:xlink="http://www.w3.org/1999/xlink" content-type="arpha" xlink:type="simple">7A3FC060-4710-5E10-B8B0-60C01681E7C4</object-id><label>Figure 1.</label><caption><p>Distribution map of the <italic><tp:taxon-name><tp:taxon-name-part taxon-name-part-type="genus" reg="Diploexochus">Diploexochus</tp:taxon-name-part></tp:taxon-name></italic> species from Colombia. Green areas: Tropical Dry Forest (<abbrev xmlns:xlink="http://www.w3.org/1999/xlink" xlink:title="Tropical Dry Forest" id="ABBRID0ELTAE" xlink:type="simple">TDF</abbrev>) from Colombia (<xref ref-type="bibr" rid="B28">García et al. 2014</xref>).</p></caption><graphic xmlns:xlink="http://www.w3.org/1999/xlink" xlink:href="zookeys-1223-263_article-133267__-g001.jpg" position="float" orientation="portrait" xlink:type="simple" id="oo_1218786.jpg"><uri content-type="original_file" xlink:type="simple">https://binary.pensoft.net/fig/1218786</uri></graphic></fig><fig id="F9" position="float" orientation="portrait"><object-id xmlns:xlink="http://www.w3.org/1999/xlink" content-type="doi" xlink:type="simple">10.3897/zookeys.1223.133267.figure9</object-id><object-id xmlns:xlink="http://www.w3.org/1999/xlink" content-type="arpha" xlink:type="simple">E86E558B-C706-545E-ACAF-F774E39632E6</object-id><label>Figure 9.</label><caption><p><italic><tp:taxon-name><tp:taxon-name-part taxon-name-part-type="genus" reg="Diploexochus">Diploexochus</tp:taxon-name-part><tp:taxon-name-part taxon-name-part-type="species" reg="troglobius">troglobius</tp:taxon-name-part></tp:taxon-name></italic> López-Orozco, Borja-Arrieta &amp; Campos-Filho, sp. nov. (♀ paratype, <abbrev xmlns:xlink="http://www.w3.org/1999/xlink" content-type="institution" xlink:title="University of Cartagena, Cartagena, Colombia" id="ABBRID0E4GAG" xlink:type="simple">CBUDC-CRU</abbrev> 396) <bold>A</bold> habitus, lateral view <bold>B</bold> dorsal tubercles scheme <bold>C</bold> dorsal scale-seta <bold>D</bold> cephalon and pereonite 1, dorsal view <bold>E</bold> cephalon and pereonite 1, posterior view <bold>F</bold> cephalon and pereonites 1–4, frontal view <bold>G</bold> pereonites 1–7 epimera, ventral view <bold>H</bold> pleotelson and uropods, dorsal view <bold>I</bold> pereonite 7, pleonites 3–5, telson, and uropods, ventral view <bold>J</bold> antennula <bold>K</bold> antenna.</p></caption><graphic xmlns:xlink="http://www.w3.org/1999/xlink" xlink:href="zookeys-1223-263_article-133267__-g009.jpg" position="float" orientation="portrait" xlink:type="simple" id="oo_1218794.jpg"><uri content-type="original_file" xlink:type="simple">https://binary.pensoft.net/fig/1218794</uri></graphic></fig></tp:treatment-sec><ref-list><ref id="B28"><mixed-citation xmlns:xlink="http://www.w3.org/1999/xlink" xlink:type="simple"><person-group><name name-style="western"><surname>García</surname><given-names>H</given-names></name><name name-style="western"><surname>Corzo</surname><given-names>G</given-names></name><name name-style="western"><surname>Isaacs</surname><given-names>P</given-names></name><name name-style="western"><surname>Etter</surname><given-names>A</given-names></name></person-group> (<year>2014</year>) Distribución y estado actual de los remanentes del Bioma de Bosque Seco Tropical en Colombia: insumos para su gestión. In: Pizano C, García H (Eds) El Bosque Seco Tropical en Colombia. Instituto de Investigación de Recursos Biológicos Alexander von Humbolt, Bogotá, D. C., Colombia, 229–251 pp.</mixed-citation></ref></ref-list></tp:taxon-treatment>
